# Supplementary material for: Synthesis of Low-Cost and High-Performance Dual-Atom Doped Carbon-Based Materials with a Simple Green Route as Anodes for Sodium-Ion Batteries
Source: Molecules. 2023 Oct 28;28(21):7314. doi: 10.3390/molecules28217314 (PMC10649136; doi:10.3390/molecules28217314)
Supplement: Supplementary file 1 [file molecules-28-07314-s001.zip]

Archive with 1 entries (1 files):
- molecules-2672282-supplementary.pdf
